# Supplementary material for: Genetic architecture of alcohol consumption identified by a genotype-stratified GWAS and impact on esophageal cancer risk in Japanese people
Source: Sci Adv. 2024 Jan 26;10(4):eade2780. doi: 10.1126/sciadv.ade2780 (PMC10816704; doi:10.1126/sciadv.ade2780)
Supplement: Supplementary file 2 — Tables S1 to S25 [file sciadv.ade2780_tables_s1_to_s25.zip]

Archive with 1 entries (1 files):
- ade2780_Tables_S1_to_S25.xlsx
