# Supplementary material for: Genetic architecture of alcohol consumption identified by a genotype-stratified GWAS and impact on esophageal cancer risk in Japanese people
Source: Sci Adv. 2024 Jan 26;10(4):eade2780. doi: 10.1126/sciadv.ade2780 (PMC10816704; doi:10.1126/sciadv.ade2780)
Supplement: Supplementary file 2 — Tables S1 to S25 [file sciadv.ade2780_tables_s1_to_s25.zip › ade2780_Tables_S1_to_S25.xlsx]

## Sheet: Table S1
Table S1. Characteristics of study participants
Study name	Daily alcohol intake								Drinking status
									Ever group						Never group
	N	Age mean (SD)		Male, n(%)		Alcohol intake (g/day) median (IQR)			N	Age mean (SD)		Male, n(%)			N	Age mean (SD)		Male, n(%)
HERPACC_610K	1125	50.3369	15.7794	468	41.6	0.8214	(0-9.9)		629	47.9475	15.4973	358	56.9		518	53.1622	15.7651	121	23.4
HERPACC_CE	3753	52.1234	12.1587	1860	49.6	1.64286	(0-15.8)		2322	51.8467	11.9913	1449	62.4		1489	52.5507	12.441	438	29.4
J-MICC	12952	54.4931	9.37864	5757	44.4	1.955	(0-18.4)		7570	53.9795	9.41718	4709	62.2		5666	55.2395	9.31724	1212	21.4
JPHC	9142	54	7.9	3096	33.9	0	(0-10.9)		4022	52.9	7.9	2798	69.6		6015	54.4	7.8	664	11
TMM	7627	60.3859	11.0778	2545	33.4	0	(0-12.7)		3864	59.7604	11.2984	2129	55.1		3993	61.0699	10.8923	562	14.1
NAGAHAMA_610K	1134	49.2	14.9	379	33.4	0	(0-10)		454	49.5	14.8	252	55.5		716	48.8	15	137	19.1
NAGAHAMA_Omni2	758	51.6	12.8	280	36.9	0	(0-10)		279	53.6	13.4	180	64.5		498	50.6	12.4	107	21.5
NAGAHAMA_Omni5	463	52	13	139	30	0	(0-10)		154	53.4	12.6	86	55.8		318	51.3	13.1	56	17.6
NAGAHAMA_ASA	1189	61.5	8.3	385	32.3	0	(0-10)		427	61.5	8.5	276	64.6		778	61.3	8.3	122	15.7
NAGAHAMA_CE	934	53.3	12.9	332	35.5	0	(0-10)		370	53.5	13.2	234	63.2		597	53.3	12.8	113	18.9
BBJ	115493	62.3	14.5	58381	50.5	0	(0-14.0)		66787	60.8	13.8	49732	74.5		68206	63.8	14.8	22661	33.2
Total	154570								86878						88794
SD, standard deviation; IQR, interquartile range
Study name	Daily alcohol intake
	N	Age mean (SD)		Male, n(%)		Alcohol intake (g/day) median (IQR)
J-MICC PRS
Total	24612	55.108	9.29616	10423	42.3493	1.817	(0-17.3)
Target	16408	55.0739	9.295	6987	42.5829	1.828	(0-17.3)
Validaiton	8204	55.1763	9.29867	3436	41.882	1.717	(0-17.5)
SD, standard deviation; IQR, interquartile range

## Sheet: Table S2
Table S2. Cohort-specific information on genotyping, imputation and association testing
Study name	Genotyping platform	Genotype calling algorithm	Preimputation QC: Sample call rate cutoff	Preimputation QC: other criteria	Preimputation QC: SNP call rate cutoff	Preimputation QC: SNP MAF cutoff	Preimputation QC: SNP HWE P cutoff	#SNPs for imputation	Imputation reference	Imputation software	Post-imputation QC: SNP r2 or info cutoff	Post-imputation QC: SNP MAF cutoff	Association study software	Association study software (Interaction)	Association study software (Interaction for JMA)
HERPACC_610K	Illumina Human610-Quad	GenomeStudio	0.98	Sex mismatches, related samples (IBD 0.1875)	0.98	0.01	1e-06	483011	1000G phase3v5; individuals of all ancestries	SHAPEIT2 & minimac3	0.3	0.01	EPACTS	PLINK2	GEM v1.4
HERPACC_CE	Illumina HumanCoreExome	GenomeStudio	0.98	Sex mismatches, related samples (IBD 0.1875)	0.98	0.01	1e-06	233269	1000G phase3v5; individuals of all ancestries	SHAPEIT2 & minimac3	0.3	0.01	EPACTS	PLINK2	GEM v1.4
J-MICC	Illumina HumanOmniExpressExome	GenomeStudio	0.98	Sex mismatches, related samples (IBD 0.1875)	0.98	0.01	1e-06	570162	1000G phase3v5; individuals of all ancestries	SHAPEIT2 & IMPUTE2	0.4	0.01	SNPTEST	PLINK2	GEM v1.4
JPHC	Illumina HumanOmni 2.5 & OmniExpress & OmniExpressExome	GenomeStudio	0.98	Sex mismatches, related samples (IBD 0.1875)	0.99	0.01	1e-06	482391	1000G phase3v5; individuals of all ancestries	SHAPEIT2 & IMPUTE2	0.4	0.01	SNPTEST	PLINK2	GEM v1.4
TMM	Illumina HumanOmniExpressExome	GenomeStudio	0.98	Sex mismatches, related samples (IBD 0.1875)	0.99	0.01	0.0001	576227	1000G phase3v5; individuals of all ancestries	SHAPEIT2 & IMPUTE2	0.4	0.01	SNPTEST	PLINK2	GEM v1.4
NAGAHAMA_610K	Illumina Human610-Quad	GenomeStudio	0.99	related samples (IBD 0.38)	0.99	0.0022 (MAC<5)	1e-06	438221	1000G phase3v5; individuals of all ancestries	SHAPEIT2 & minimac4	0.3	0.01	EPACTS & PLINK2	PLINK2	GEM v1.4
NAGAHAMA_Omni2	Illumina Omni2.5	GenomeStudio	0.99	related samples (IBD 0.38)	0.99	0.0033 (MAC<5)	1e-06	1154068	1000G phase3v5; individuals of all ancestries	SHAPEIT2 & minimac4	0.3	0.01	EPACTS & PLINK2	PLINK2	GEM v1.4
NAGAHAMA_Omni5	Illumina Omni5	GenomeStudio	0.99	related samples (IBD 0.38)	0.99	0.0054 (MAC<5)	1e-06	1529063	1000G phase3v5; individuals of all ancestries	SHAPEIT2 & minimac4	0.3	0.01	EPACTS & PLINK2	PLINK2	GEM v1.4
NAGAHAMA_ASA	Illumina Asian Screening Array	GenomeStudio	0.99	related samples (IBD 0.38)	0.99	0.0022 (MAC<5)	1e-06	516975	1000G phase3v5; individuals of all ancestries	SHAPEIT2 & minimac4	0.3	0.01	EPACTS & PLINK2	PLINK2	GEM v1.4
NAGAHAMA_CE	Illumina HumanCoreExome	GenomeStudio	0.99	related samples (IBD 0.38)	0.99	0.0027 (MAC<5)	1e-06	249374	1000G phase3v5; individuals of all ancestries	SHAPEIT2 & minimac4	0.3	0.01	EPACTS & PLINK2	PLINK2	GEM v1.4
BBJ	Illumina HumanOmniExpressExome or IlluminaHumanOmniExpress + IlluminaHumanExome	GenomeStudio	0.98	related samples (king kinship coefficients 0.09375)	0.99	0.01	1e-06	494922	1000G phase3v5; individuals of all ancestries and Japanese whole-genome sequencing data	Eagle & minimac3	0.3	0.01	PLINK2	PLINK2	GEM v1.4
Study name	Genotyping platform	Genotype calling algorithm	Preimputation QC: Sample call rate cutoff	Preimputation QC: other criteria	Preimputation QC: SNP call rate cutoff	Preimputation QC: SNP MAF cutoff	Preimputation QC: SNP HWE P cutoff	#SNPs for imputation	Imputation reference	Imputation software	Post-imputation QC: Sample	Post-imputation QC: SNP r2 or info cutoff	Post-imputation QC: SNP MAF cutoff
J-MICC PRS	Japonica Array NEO	Analysis Power Tools	0.95	het > 3 SD	0.99	0.01	1e-05	batch1: 620,944 batch2: 615,748 batch3: 616,266 batch4: 621,508 batch5: 606,083 batch6: 611,708	Cross-imputed panel of 1KGP3v5 and 3.5KJPNv2	SHAPEIT2 & IMPUTE4	Sex mismatches, related samples (IBD 0.1875)	0.9	0.01

## Sheet: Table S3
Table S3. Number of subjects with each genotype of rs671
Study name	Genotype of rs671	Daily alcohol intake				Drinking status
						Ever group				Never group
		N	(%)	A allele frequency (%)		N	(%)	A allele frequency (%)		N	(%)	A allele frequency (%)
HERPACC_610K	GG	582	51.7333	29.1556		436	69.3164	15.8188		158	30.5019	45.0772
	GA	430	38.2222			187	29.7297			253	48.8417
	AA	113	10.0444			6	0.953895			107	20.6564
HERPACC_CE	GG	1858	49.5071	29.4698		1501	64.6425	18.0663		393	26.3936	46.8771
	GA	1578	42.0464			803	34.5823			796	53.4587
	AA	317	8.44658			18	0.775194			300	20.1478
J-MICC	GG	7219	55.7366	25.5906		5283	69.7886	15.4425		2111	37.2573	38.9252
	GA	4837	37.3456			2236	29.5376			2699	47.635
	AA	896	6.91785			51	0.673712			856	15.1077
JPHC	GG	6090	66.6156	18.6721		3175	78.9408	10.7409		3582	59.5511	23.1671
	GA	2690	29.4246			830	20.6365			2079	34.5636
	AA	362	3.95975			17	0.422675			354	5.88529
TMM	GG	5220	68.4411	17.5167		3193	82.6346	8.73447		2193	54.9211	25.8202
	GA	2142	28.0844			667	17.2619			1538	38.5174
	AA	265	3.4745			4	0.10352			262	6.56148
NAGAHAMA_610K	GG	613	54.0564	26.7637		330	72.6872	13.8767		300	41.8994	34.986
	GA	435	38.3598			122	26.8722			331	46.2291
	AA	86	7.58377			2	0.440529			85	11.8715
NAGAHAMA_Omni2	GG	409	53.9578	26.715		213	76.3441	11.828		205	41.1647	35.0402
	GA	293	38.6544			66	23.6559			237	47.5904
	AA	56	7.38786			0	0			56	11.245
NAGAHAMA_Omni5	GG	241	52.0518	28.1857		113	73.3766	13.3117		133	41.8239	35.2201
	GA	183	39.5248			41	26.6234			146	45.9119
	AA	39	8.42333			0	0			39	12.2642
NAGAHAMA_ASA	GG	653	54.9201	26.2826		312	73.0679	13.5831		347	44.6015	33.3548
	GA	447	37.5946			114	26.6979			343	44.0874
	AA	89	7.48528			1	0.234192			88	11.3111
NAGAHAMA_CE	GG	513	54.9251	26.3383		264	71.3514	14.5946		272	45.5611	32.9983
	GA	350	37.4732			104	28.1081			256	42.8811
	AA	71	7.60171			2	0.540541			69	11.5578
BBJ	GG	64582	55.9185	25.728		49907	74.7256	13.0504		27612	40.4832	35.8671
	GA	42394	36.707			16328	24.4479			32261	47.2994
	AA	8517	7.37447			552	0.826508			8333	12.2174
Total	GG	87980	56.9192	25.0375		64727	74.5033	13.1242		37306	42.0141	34.9331
	GA	55779	36.0866			21498	24.745			40939	46.1056
	AA	10811	6.99424			653	0.751629			10549	11.8803
Study name	Genotype of rs671	Daily alcohol intake
		N	(%)	A allele frequency (%)
J-MICC PRS
Total	GG	13686	55.607	25.7009
	GA	9201	37.3842
	AA	1725	7.00878
Target	GG	9124	55.607	25.7009
	GA	6134	37.3842
	AA	1150	7.00878
Validation	GG	4562	55.607	25.7009
	GA	3067	37.3842
	AA	575	7.00878

## Sheet: Table S4
Table S4. Functional annotation results and allele frequencies across different ancestries for the lead SNPs
rsID	Locus	Chr	Position	Ref	Alt	Gene	Function	Feature	Change in DNA sequence	Amino acid change	SIFT_pred	SIFT4G_pred	Polyphen2		CADD v1.3	Alt allele frequency for 1000 genomes
													HDIV	HVAR		AFR	AMR	EAS	EUR	SAS
rs1260326	2p23.3	2	27730940	T	C	GCKR	nonsynonymous SNV	NM_001486	T1337C	L446P	Tolerated	Tolerated			0.108	0.91	0.64	0.52	0.59	0.8
rs28712821	4p14	4	39413780	G	A	KLB	intronic								0.01	0.52	0.43	0.48	0.61	0.36
rs1813977	4q23	4	100216151	A	G	LOC100507053	ncRNA intronic								1.818	0.068	0.17	0.79	0.3	0.54
rs1229984	4q23	4	100239319	T	C	ADH1B	nonsynonymous SNV	NM_000668 NM_001286650	A143G A23G	H48R H8R	Tolerated	Tolerated			8.977	1	0.94	0.3	0.97	0.98
rs2228093	9p13.2	9	38396002	C	T	ALDH1B1	nonsynonymous SNV	NM_000692	C257T		Damaging	Damaging			28.5	0.081	0.29	0.39	0.15	0.31
rs3043	9p13.2	9	38397355	G	C	ALDH1B1	UTR3								1.843	0.56	0.67	0.7	0.76	0.79
rs8187929	9q21.13	9	75540504	T	A	ALDH1A1	nonsynonymous SNV	NM_000689	A529T	I177F	Damaging	Tolerated	Benign	Benign	11.44	.	.	0.046	.	.
rs79463616	12q24.12	12	112221353	G	A	ALDH2	intronic								0.023	0.2	0.15	0.26	0.16	0.21
rs440	12q24.12	12	112228714	T	C	ALDH2	intronic								9.684	0.19	0.15	0.26	0.16	0.21
rs4646777	12q24.12	12	112230036	G	A	ALDH2	intronic								3.716	0.19	0.15	0.26	0.16	0.21
rs4646778	12q24.12	12	112235783	C	A	ALDH2	intronic								5.065	0.2	0.15	0.26	0.16	0.21
rs671	12q24.12	12	112241766	G	A	ALDH2	nonsynonymous SNV	NM_001204889 NM_000690	G1369A G1510A	E457K E504K	Damaging	Damaging	Probably damaging	Possibly damaging	35	0.0015	0.0029	0.17	.	.
rs73550818	16q21	16	58764855	C	A	GOT2	intronic								19.72	0.2	0.17	0.51	0.067	0.16
Chr, chromosome; Ref, reference allele; Alt, alternative allele

## Sheet: Table S5
Table S5. Allele frequencies across different East Asian ancestries for the lead SNPs
rsID	Locus	Chr	Position	Ref	Alt	Gene	Alt allele frequency for 1000 Genomes Project Phase 3
							CDX	CHB	CHS	JPT	KHV
rs1260326	2p23.3	2	27730940	T	C	GCKR	0.64	0.408	0.5	0.418	0.646
rs28712821	4p14	4	39413780	G	A	KLB	0.559	0.451	0.395	0.438	0.556
rs1813977	4q23	4	100216151	A	G	LOC100507053	0.753	0.791	0.852	0.793	0.773
rs1229984	4q23	4	100239319	T	C	ADH1B	0.366	0.291	0.243	0.269	0.354
rs2228093	9p13.2	9	38396002	C	T	ALDH1B1	0.446	0.417	0.395	0.337	0.374
rs3043	9p13.2	9	38397355	G	C	ALDH1B1	0.742	0.704	0.69	0.692	0.677
rs8187929	9q21.13	9	75540504	T	A	ALDH1A1	0.038	0.039	0.043	0.043	0.066
rs79463616	12q24.12	12	112221353	G	A	ALDH2	0.231	0.316	0.233	0.226	0.313
rs440	12q24.12	12	112228714	T	C	ALDH2	0.231	0.316	0.233	0.226	0.318
rs4646777	12q24.12	12	112230036	G	A	ALDH2	0.226	0.311	0.233	0.226	0.313
rs4646778	12q24.12	12	112235783	C	A	ALDH2	0.231	0.311	0.233	0.226	0.313
rs671	12q24.12	12	112241766	G	A	ALDH2	0.043	0.16	0.271	0.24	0.136
rs73550818	16q21	16	58764855	C	A	GOT2	0.538	0.466	0.514	0.466	0.556
Chr, chromosome; Ref, reference allele; Alt, alternative allele; CDX, Chinese Dai in Xishuangbanna, China; CHB, Han Chinese in Beijing, China; CHS, Han Chinese South; JPT, Japanese in Tokyo, Japan; KHV, Kinh in Ho Chi Minh City, Vietnam

## Sheet: Table S6
Table S6. Genomic loci reaching genome-wide significance in the JMA
									main effect		interaction effect
Trait	SNP	Locus	Position	Ref	Alt	Gene	Function	Alt Frq.	βSNP	SE	βinteraction	SE	IntCov	P value*	HetP
daily alcohol intake	rs1260326	2p23.3	27730940	T	C	GCKR	nonsynonymous	0.4409	0.07228	0.008904	-0.005848	0.01343	-7.226e-05	2.54249e-20	0.1696
	rs28712821	4p14	39413780	G	A	KLB	intronic	0.4207	0.05638	0.009092	-0.03448	0.01366	-7.54e-05	5.90745e-09	0.07644
	rs1229984	4q23	100239319	T	C	ADH1B	nonsynonymous	0.2428	0.1304	0.0105	0.1225	0.01645	-9.885e-05	3.26713e-95	0.03865
	rs2228093	9p13.2	38396002	C	T	ALDH1B1	nonsynonymous	0.3433	0.01789	0.009615	-0.1904	0.01423	-8.465e-05	3.8383e-50	0.01066
	rs117986192	9q21.13	75477377	T	A	TMC1, LINC01474	intergenic	0.065	0.0391	0.01847	0.1461	0.02817	-0.0003191	3.39743e-15	0.6878
	rs4648328	12q24.12	112222788	C	T	ALDH2	intronic	0.1645	0.007766	0.01097	-0.2349	0.02006	-0.0001097	2.21691e-35	0.05519
	rs73550818	16q21	58764855	C	A	GOT2	intronic	0.5054	0.0276	0.009044	-0.1214	0.01369	-7.555e-05	2.55725e-18	0.414
drinking status	rs1260326	2p23.3	27730940	T	C	GCKR	nonsynonymous	0.4413	0.07327	0.01069	-0.001727	0.01783	-0.0001178	6.68673e-15	0.1146
	rs1229984	4q23	100239319	T	C	ADH1B	nonsynonymous	0.2436	0.1217	0.01235	0.2281	0.02144	-0.0001584	6.65282e-100	0.7145
	rs2228093	9p13.2	38396002	C	T	ALDH1B1	nonsynonymous	0.3431	0.02733	0.01139	-0.2611	0.01881	-0.0001342	1.25688e-49	0.009522
	rs117986192	9q21.13	75477377	T	A	TMC1, LINC01474	intergenic	0.0652	0.009835	0.0222	0.244	0.03736	-0.0005153	4.51306e-15	0.4351
	rs4646778	12q24.12	112235783	C	A	ALDH2	intronic	0.1652	0.005703	0.01319	-0.3312	0.02776	-0.0001791	5.14188e-35	0.1252
	rs73550818	16q21	58764855	C	A	GOT2	intronic	0.5056	0.03284	0.01092	-0.1699	0.01817	-0.0001234	9.49479e-20	0.7005
*Adjusted P values after genomic control.
rs8187929 at 9q21.13 was not included in the analysis due to MAF<5%.
IntCov indicates the covariance between βSNP and βinteraction estimated by the JMA.

## Sheet: Table S7
Table S7. Haplotypes of rs79463616-rs671 in Japanese samples
Haplotype (rs79463616-rs671)	Frequency
	HERPACC (n = 96)	1000 genomes JPT (n = 104)
G-G	0.515625	0.533654
A-G	0.1875	0.225962
G-A	0.296875	0.240385
A-A	0	0
r2	0.0974359	0.0923815
D'	1	1

## Sheet: Table S8
Table S8. Haplotypes of SNPs at 12q24.12 in Japanese samples
Haplotype	Frequency in HERPACC control sample
rs56884502-rs671	n = 4,623
T-G	0.557
T-A	0.291
A-G	0.152
A-A	0
r2	0.073
D'	1
rs56884502-rs4648328-rs440-rs441-rs4646777-rs4646778-rs671	n = 982
T-C-T-T-G-C-G	0.566
T-C-T-T-G-C-A	0.272
A-T-C-C-A-A-G	0.16
sum	0.998

## Sheet: Table S9
Table S9. The 70 SNPs at 12q24.12 which showed P-value < 1×10-30 for daily alcohol intake in rs671 heterozygotes (GA)
Marker No	rsID	Chr	Position	Gene	Function	Ref	Alt	Alt freq.	β ± SE	P-value	I2	HetP
1	rs7978737	12	112196611	ACAD10, ALDH2	intergenic	C	T	0.1071	-0.224±0.017	9.834e-42	22.4	0.2303
2	rs56884502	12	112207300	ALDH2	intronic	T	A	0.1061	-0.224±0.017	6.065e-42	10.1	0.3477
3	rs74849450	12	112208838	ALDH2	intronic	C	G	0.106	-0.224±0.017	6.188e-42	9.7	0.3516
4	rs2238152	12	112214459	ALDH2	intronic	G	T	0.1059	-0.224±0.017	7.224e-42	8.6	0.3622
5	rs79463616	12	112221353	ALDH2	intronic	G	A	0.1056	-0.224±0.017	5.718e-42	7.5	0.3728
6	rs4648328	12	112222788	ALDH2	intronic	C	T	0.1056	-0.224±0.017	5.75e-42	6.9	0.3777
7	rs440	12	112228714	ALDH2	intronic	T	C	0.1056	-0.224±0.017	5.893e-42	6.4	0.3823
8	rs441	12	112228849	ALDH2	intronic	T	C	0.1057	-0.224±0.017	6.093e-42	7	0.3769
9	rs4646777	12	112230036	ALDH2	intronic	G	A	0.1054	-0.224±0.017	5.787e-42	5.7	0.389
10	rs4646778	12	112235783	ALDH2	intronic	C	A	0.1056	-0.224±0.017	6.639e-42	3.5	0.4089
12	rs12579954	12	112250158	ALDH2	UTR3	G	A	0.106	-0.219±0.017	5.936e-40	13.3	0.3173
13	rs60505450	12	112258579	ALDH2, MAPKAPK5-AS1	intergenic	A	G	0.1079	-0.215±0.016	3.519e-39	20.7	0.2465
14	rs11066040	12	112262789	ALDH2, MAPKAPK5-AS1	intergenic	T	A	0.1087	-0.215±0.016	4.408e-39	19.1	0.2614
15	rs7137270	12	112263402	ALDH2, MAPKAPK5-AS1	intergenic	G	A	0.1087	-0.215±0.016	4.217e-39	18.9	0.2631
16	rs57976537	12	112263873	ALDH2, MAPKAPK5-AS1	intergenic	T	C	0.1087	-0.215±0.016	4.205e-39	19	0.263
17	rs10849974	12	112264158	ALDH2, MAPKAPK5-AS1	intergenic	C	T	0.1087	-0.215±0.016	4.18e-39	18.9	0.2631
18	rs10849975	12	112264648	ALDH2, MAPKAPK5-AS1	intergenic	G	A	0.1087	-0.215±0.016	4.19e-39	19	0.2624
19	rs57303367	12	112265083	ALDH2, MAPKAPK5-AS1	intergenic	C	T	0.1087	-0.215±0.016	4.2e-39	19	0.2625
20	rs61547643	12	112266624	ALDH2, MAPKAPK5-AS1	intergenic	G	C	0.1087	-0.215±0.016	4.191e-39	19.1	0.262
21	rs113356383	12	112267206	ALDH2, MAPKAPK5-AS1	intergenic	C	T	0.1087	-0.215±0.016	4.164e-39	19.1	0.2616
22	rs80165378	12	112267652	ALDH2, MAPKAPK5-AS1	intergenic	A	C	0.1087	-0.215±0.016	3.965e-39	19.1	0.2615
23	rs111707684	12	112267851	ALDH2, MAPKAPK5-AS1	intergenic	G	A	0.1079	-0.215±0.016	3.343e-39	21	0.2436
24	rs73422315	12	112268299	ALDH2, MAPKAPK5-AS1	intergenic	A	G	0.1087	-0.215±0.016	3.991e-39	19.1	0.2615
25	rs375329393	12	112268446	ALDH2, MAPKAPK5-AS1	intergenic	C	T	0.1086	-0.215±0.016	4.218e-39	19.2	0.2607
26	rs60767482	12	112271105	ALDH2, MAPKAPK5-AS1	intergenic	A	C	0.109	-0.215±0.016	4.633e-39	19.1	0.2616
27	rs12319539	12	112272717	ALDH2, MAPKAPK5-AS1	intergenic	G	A	0.1086	-0.215±0.016	4.774e-39	19.2	0.2609
28	rs12306584	12	112272776	ALDH2, MAPKAPK5-AS1	intergenic	C	T	0.1089	-0.215±0.016	4.894e-39	19.1	0.2612
29	rs12306710	12	112272981	ALDH2, MAPKAPK5-AS1	intergenic	C	T	0.1089	-0.215±0.016	4.895e-39	19.2	0.2609
30	rs7488629	12	112273500	ALDH2, MAPKAPK5-AS1	intergenic	G	A	0.1087	-0.214±0.016	8.498e-39	19	0.263
31	rs73422316	12	112273674	ALDH2, MAPKAPK5-AS1	intergenic	G	A	0.1086	-0.215±0.016	4.727e-39	19.2	0.2602
32	rs7970881	12	112274236	ALDH2, MAPKAPK5-AS1	intergenic	T	C	0.1087	-0.215±0.016	5.113e-39	19.2	0.2608
33	rs7953874	12	112274741	ALDH2, MAPKAPK5-AS1	intergenic	C	T	0.1086	-0.215±0.016	4.721e-39	19.4	0.2589
34	rs112703217	12	112275642	ALDH2, MAPKAPK5-AS1	intergenic	G	T	0.1086	-0.215±0.016	4.77e-39	19.4	0.2589
35	rs76122743	12	112275745	ALDH2, MAPKAPK5-AS1	intergenic	C	A	0.1086	-0.215±0.016	4.766e-39	19.4	0.2588
36	rs73422318	12	112275973	ALDH2, MAPKAPK5-AS1	intergenic	C	T	0.1086	-0.215±0.016	4.771e-39	19.4	0.2586
37	rs7314870	12	112276464	ALDH2, MAPKAPK5-AS1	intergenic	T	C	0.1086	-0.215±0.016	4.818e-39	19.4	0.2585
38	rs3177647	12	112277576	MAPKAPK5-AS1	ncRNA_exonic	C	T	0.1086	-0.215±0.016	4.886e-39	19.7	0.2562
39	rs2879603	12	112278025	MAPKAPK5-AS1	ncRNA_exonic	A	G	0.1089	-0.215±0.016	5.008e-39	19.5	0.2581
40	rs3213628	12	112280773	MAPKAPK5-AS1	ncRNA_exonic	G	T	0.107	-0.215±0.017	1.035e-38	13.4	0.3165
41	rs7980569	12	112281384	MAPKAPK5	intronic	G	A	0.1086	-0.215±0.016	5.141e-39	21.5	0.2387
42	rs7970847	12	112281493	MAPKAPK5	intronic	T	C	0.1086	-0.215±0.016	5.147e-39	21.5	0.2386
43	rs3782885	12	112282583	MAPKAPK5	intronic	G	A	0.1085	-0.215±0.016	4.912e-39	19.6	0.2572
44	rs11066044	12	112283546	MAPKAPK5	intronic	C	T	0.1085	-0.215±0.016	4.963e-39	19.6	0.2569
45	rs11066045	12	112283551	MAPKAPK5	intronic	C	A	0.1085	-0.215±0.016	4.955e-39	19.9	0.254
46	rs11066046	12	112283881	MAPKAPK5	intronic	T	C	0.1085	-0.215±0.016	4.98e-39	19.6	0.2565
47	rs7306566	12	112284380	MAPKAPK5	intronic	G	A	0.1085	-0.215±0.016	5.006e-39	19.7	0.256
48	rs7307625	12	112284491	MAPKAPK5	intronic	C	T	0.1085	-0.215±0.016	5.021e-39	19.7	0.2559
49	rs57046217	12	112285116	MAPKAPK5	intronic	T	C	0.1086	-0.215±0.016	5.087e-39	19.8	0.255
50	rs2158030	12	112285591	MAPKAPK5	intronic	T	C	0.1085	-0.215±0.016	5.086e-39	19.7	0.2558
51	rs7315642	12	112286796	MAPKAPK5	intronic	G	C	0.1085	-0.215±0.016	5.2e-39	19.7	0.2558
52	rs7134084	12	112287344	MAPKAPK5	intronic	G	A	0.1084	-0.215±0.016	5.25e-39	19.8	0.2554
53	rs7135919	12	112288089	MAPKAPK5	intronic	C	T	0.1084	-0.215±0.016	5.32e-39	19.8	0.2553
54	rs12302040	12	112288179	MAPKAPK5	intronic	G	A	0.1084	-0.215±0.016	5.355e-39	19.7	0.2555
55	rs12322899	12	112288202	MAPKAPK5	intronic	A	G	0.1084	-0.215±0.016	5.363e-39	19.7	0.2555
56	rs60661425	12	112288827	MAPKAPK5	intronic	C	T	0.1084	-0.215±0.016	5.396e-39	19.8	0.2554
57	rs12307192	12	112290346	MAPKAPK5	intronic	G	T	0.1084	-0.215±0.016	5.515e-39	19.8	0.2551
58	rs57502306	12	112290443	MAPKAPK5	intronic	G	A	0.1079	-0.215±0.016	4.472e-39	21.6	0.2375
59	rs12307365	12	112290651	MAPKAPK5	intronic	G	C	0.1084	-0.215±0.016	5.534e-39	19.8	0.255
60	rs6489817	12	112291242	MAPKAPK5	intronic	A	C	0.1084	-0.215±0.016	5.535e-39	19.8	0.2548
61	rs7306262	12	112291416	MAPKAPK5	intronic	G	T	0.1084	-0.215±0.016	5.562e-39	19.8	0.2548
62	rs7295727	12	112291476	MAPKAPK5	intronic	T	C	0.1084	-0.215±0.016	5.578e-39	19.8	0.2547
63	rs7296199	12	112291844	MAPKAPK5	intronic	T	C	0.1084	-0.215±0.016	5.6e-39	19.9	0.2544
64	rs12313385	12	112292147	MAPKAPK5	intronic	C	G	0.1084	-0.215±0.016	5.617e-39	19.8	0.2544
65	rs7310605	12	112292470	MAPKAPK5	intronic	G	A	0.1084	-0.214±0.016	5.66e-39	19.9	0.2544
66	rs79453676	12	112293616	MAPKAPK5	intronic	T	C	0.1084	-0.214±0.016	5.777e-39	19.9	0.254
67	rs111374400	12	112293910	MAPKAPK5	intronic	T	C	0.1085	-0.214±0.016	5.838e-39	19.9	0.2536
68	rs57427612	12	112293996	MAPKAPK5	intronic	C	G	0.1084	-0.214±0.016	5.829e-39	19.9	0.2542
69	rs35704336	12	112294373	MAPKAPK5	intronic	T	G	0.1086	-0.215±0.016	4.493e-39	20	0.2527
70	rs7309505	12	112297568	MAPKAPK5	intronic	G	C	0.1083	-0.214±0.016	6.25e-39	20	0.2528
71	rs75080921	12	112298972	MAPKAPK5	intronic	T	G	0.1084	-0.214±0.016	6.324e-39	20.1	0.252
SNP, single nucleotide polymorphism; Chr, chromosome; Ref, reference allele; Alt, alternative allele; Alt freq., alternative allele frequency; SE, standard error; HetP, P value from test of heterogeneity.

## Sheet: Table S10
Table S10. Results from conditional analysis for the genome-wide significant loci for daily alcohol intake in rs671 heterozygotes (GA)
								Original			Conditional
SNP	Locus	Chr	Position	Gene	Ref	Alt	Alt freq.	Beta (SE)	P-value		Beta (SE)	P-value
rs1229984	4q23	4	100239319	ADH1B	T	C	0.22191	0.243 (0.011)	3.12e-101		-	-
rs13125415	4q23	4	100270452	ADH1C	A	G	0.067363	0.248 (0.020)	1.843e-34		0.145 (0.021)	5.46451e-12
rs2228093	9p13.2	9	38396002	ALDH1B1	C	T	0.335533	-0.158 (0.010)	2.003e-54		-	-
rs3043	9p13.2	9	38397355	ALDH1B1	G	C	0.688915	-0.152 (0.011)	1.837e-47		-0.097 (0.012)	2.35994e-16
SNP, single nucleotide polymorphism; Chr, chromosome; Ref, reference allele; Alt, alternative allele; Alt freq., alternative allele frequency; SE, standard error.
rs13125415 at 4q23 and rs3043 at 9p13.2 met the genome-wide significance threshold by stepwise conditional analysis by adjusting the most significant variant of the region, i.e., rs1229984 and rs2228093, respectively.

[truncated: 15 more sheets: Table S11, Table S12, Table S13, Table S14, Table S15, Table S16, Table S17, Table S18, Table S19, Table S20, Table S21, Table S22, Table S23, Table S24, Table S25]
